# Supplementary material for: Inflammatory cytokines mediate thoracic aortic aneurysm formation via plasma metabolites: A two-step Mendelian randomization and single cell sequencing-based investigation
Source: Medicine (Baltimore). 2026 Feb 6;105(6):e47561. doi: 10.1097/MD.0000000000047561 (PMC12885723; doi:10.1097/MD.0000000000047561)
Supplement: Supplementary file 1 [file medi-105-e47561-s001.xlsx]

## Sheet: Table S1
Table S1. Characteristics of the genetic instrument variables for the 4 selected inflammatory cytokines at the genome-wide significance level (p < 1×10–5)
	SNP	chr	pos	EA	OA	Beta	SE	P value	EAF	R2	F
C-C motif chemokine 20	rs10207134	2	228661828	T	C	-0.0996	0.0128	7.18e-15	0.326	0.00422008	60.5394
	rs1027232	15	40077948	A	C	0.1072	0.0238	6.66e-06	0.0762	0.00137542	20.2851
	rs10837780	11	42142787	T	C	0.1191	0.026	4.63e-06	0.9413	0.00146645	20.9805
	rs111674022	1	238606022	T	C	-0.0953	0.0208	4.61e-06	0.0967	0.00146707	20.9893
	rs11242693	6	1448190	T	C	0.0637	0.0135	2.38e-06	0.3674	0.00179172	22.2608
	rs1129474	8	22584718	T	C	0.0573	0.012	1.8e-06	0.5396	0.00159325	22.7974
	rs11582772	1	32260562	T	C	0.2585	0.0548	2.39e-06	0.9859	0.00155984	22.2484
	rs117753190	17	67136325	C	G	-0.185	0.0359	2.56e-07	0.9688	0.00186099	26.5518
	rs117900576	17	72761195	C	G	-0.2256	0.0429	1.45e-07	0.9694	0.00208686	27.6502
	rs118164045	14	92792639	T	C	0.1297	0.0289	7.19e-06	0.9526	0.00140767	20.1383
	rs13049624	21	44005002	A	G	-0.1315	0.0276	1.89e-06	0.9476	0.00158625	22.6972
	rs13185268	5	133019542	T	C	0.1091	0.0239	5e-06	0.9296	0.00141323	20.8351
	rs151092565	14	94625543	T	C	-0.1512	0.0328	4.03e-06	0.0376	0.00144074	21.247
	rs2003431	14	106782532	A	T	-0.1602	0.0344	3.21e-06	0.0632	0.00221127	21.683
	rs2796032	9	115519904	T	C	0.0636	0.0127	5.5e-07	0.3159	0.00170106	25.0754
	rs34729167	6	162943133	T	C	0.0801	0.0179	7.65e-06	0.136	0.00139952	20.0216
	rs348389	19	6535637	T	C	-0.055	0.0124	9.19e-06	0.3574	0.00137503	19.6708
	rs35833676	21	32961256	T	C	0.0804	0.0166	1.28e-06	0.1452	0.0015898	23.4551
	rs3798304	6	167363434	C	G	-0.0624	0.0138	6.13e-06	0.7473	0.00142905	20.4433
	rs41302923	10	127693479	A	G	0.1939	0.0414	2.82e-06	0.9774	0.00148739	21.9329
	rs4981022	12	104149874	A	G	0.0635	0.0128	7.02e-07	0.6933	0.00166903	24.6076
	rs55891514	5	40408939	T	C	0.0955	0.0213	7.34e-06	0.9122	0.0013624	20.0997
	rs5769672	22	49877754	T	G	-0.1184	0.0257	4.09e-06	0.9406	0.00143863	21.2216
	rs61945278	13	24524337	T	C	-0.2	0.0451	9.22e-06	0.028	0.00146696	19.6626
	rs62456601	7	55791153	T	C	0.0611	0.0137	8.2e-06	0.6697	0.00154717	19.8872
	rs6420556	18	56487606	T	C	-0.0736	0.0158	3.19e-06	0.1755	0.00151639	21.696
	rs6498925	16	63795821	A	T	-0.0568	0.0125	5.52e-06	0.6585	0.00139989	20.6451
	rs73072893	12	19657540	A	G	0.2057	0.0422	1.09e-06	0.9739	0.00179269	23.7563
	rs742493	6	40998167	T	C	0.1459	0.0185	3.11e-15	0.883	0.00420327	62.1882
	rs748503	10	73509465	T	C	-0.0722	0.0162	8.32e-06	0.1993	0.00138826	19.8602
	rs7749768	6	107477601	T	G	-0.0622	0.0138	6.57e-06	0.754	0.00137924	20.3125
	rs9274623	6	32635998	T	G	-0.076	0.0148	2.82e-07	0.215	0.00184218	26.3659
	rs9357723	6	51953097	A	G	0.0522	0.0116	6.8e-06	0.4744	0.00137239	20.2473
CD40L receptor	rs117191103	20	44464356	T	C	0.3553	0.0437	4.28e-16	0.0208	0.00446585	66.095
	rs11755766	6	10178951	T	C	-0.0504	0.0112	6.8e-06	0.5049	0.00137239	20.2473
	rs12152184	22	45002809	A	G	0.1085	0.0205	1.21e-07	0.8849	0.00225362	28.008
	rs12500563	4	7304426	T	G	0.3143	0.0687	4.76e-06	0.9875	0.00193514	20.9264
	rs138897138	2	122731427	A	G	0.109	0.0216	4.5e-07	0.914	0.0017791	25.4615
	rs144949926	3	20921481	A	G	-0.2655	0.0591	7.04e-06	0.9784	0.00141049	20.1787
	rs149900704	8	111799116	A	G	-0.1956	0.0442	9.63e-06	0.0203	0.00132756	19.581
	rs17372980	1	59140291	T	C	-0.0611	0.0134	5.12e-06	0.7421	0.00145301	20.788
	rs1883832	20	44746982	T	C	-0.4519	0.0126	1e-200	0.2575	0.0802821	1286.13
	rs34755276	19	57755822	A	G	0.0587	0.0131	7.43e-06	0.3475	0.00161623	20.0754
	rs35864161	17	66365155	T	G	-0.1269	0.0284	7.88e-06	0.9543	0.00135316	19.9631
	rs3967170	3	3773438	A	G	0.0789	0.017	3.46e-06	0.1353	0.00146111	21.5376
	rs404842	16	84304113	A	G	-0.0599	0.0123	1.12e-06	0.6433	0.00165723	23.7128
	rs4278412	1	211450157	C	G	0.1978	0.0413	1.67e-06	0.0203	0.00155533	22.9347
	rs4664334	2	161368905	T	C	0.0541	0.0118	4.55e-06	0.5003	0.001469	21.017
	rs7250371	19	57861085	T	C	0.0686	0.0116	3.34e-09	0.3648	0.00236993	34.9682
	rs73128569	20	44606446	A	T	-0.1788	0.0268	2.53e-11	0.9406	0.00310558	44.5046
	rs74794857	5	22143588	T	C	0.0707	0.0138	3e-07	0.4128	0.00222692	26.2426
	rs75626299	9	29426599	C	G	0.1458	0.0316	3.95e-06	0.9638	0.00144334	21.2854
	rs7798473	7	108543387	A	C	-0.1041	0.0235	9.43e-06	0.0609	0.00133005	19.6204
	rs8024256	15	26829521	A	G	-0.0562	0.0121	3.41e-06	0.3092	0.0014618	21.5696
	rs9526031	13	45595067	A	C	0.064	0.012	9.64e-08	0.4882	0.00198684	28.4405
	rs9993874	4	55046724	A	G	-0.0582	0.0125	3.22e-06	0.4883	0.00174478	21.6748
C-X-C motif chemokine 10	rs10481754	9	84196490	T	C	-0.0548	0.0119	4.12e-06	0.4567	0.00148118	21.2034
	rs1077965	15	80065337	A	G	-0.0546	0.0118	3.71e-06	0.5648	0.0014513	21.4073
	rs112202639	1	44566391	A	G	-0.1609	0.0336	1.68e-06	0.9671	0.0015529	22.9284
	rs115140093	4	76910673	T	C	-0.5186	0.042	5.02e-35	0.9732	0.0102349	152.443
	rs11645285	16	5063233	C	G	-0.1096	0.0242	5.93e-06	0.9073	0.00180468	20.5076
	rs117298099	6	152726625	A	G	0.1456	0.0325	7.46e-06	0.0363	0.00136116	20.0677
	rs11825923	11	116006514	T	C	0.1921	0.0421	5.04e-06	0.0237	0.00145926	20.8175
	rs12155428	7	3425301	T	C	-0.1765	0.0375	2.52e-06	0.0284	0.00150135	22.1497
	rs12174864	6	88557407	A	G	-0.0582	0.0121	1.51e-06	0.6254	0.0016158	23.1321
	rs12476448	2	14400474	T	C	0.0536	0.0115	3.15e-06	0.4864	0.00147192	21.7208
	rs12629593	3	54104178	T	G	-0.0879	0.0182	1.37e-06	0.1209	0.00157955	23.3226
	rs12646113	4	77175245	T	C	0.0977	0.0136	6.78e-13	0.246	0.00348825	51.6003
	rs143796249	9	4150061	C	G	-0.2858	0.062	4.03e-06	0.012	0.00148416	21.2462
	rs144219691	17	33794704	A	AC	0.0645	0.0145	8.66e-06	0.6875	0.00181304	19.7835
	rs150519056	22	50774821	T	C	-0.1841	0.0376	9.77e-07	0.9688	0.00175181	23.97
	rs1563171	2	3891773	A	G	0.0592	0.0127	3.14e-06	0.7042	0.00147197	21.7259
	rs2164693	2	139887164	A	G	-0.1736	0.0393	9.99e-06	0.9625	0.00136304	19.5098
	rs2349689	8	62003730	A	G	-0.0789	0.0164	1.5e-06	0.2555	0.0016164	23.1422
	rs2523495	6	31377978	T	C	0.1095	0.0196	2.31e-08	0.1048	0.00211257	31.2074
	rs3184504	12	111884608	T	C	0.1138	0.0131	3.72e-18	0.4756	0.00635839	75.4516
	rs3846056	3	134227292	A	G	-0.0559	0.0124	6.54e-06	0.3248	0.00141954	20.3198
	rs4367871	10	1845059	T	C	-0.0567	0.0119	1.89e-06	0.5587	0.00158551	22.6992
	rs4804148	19	11270867	T	C	-0.0629	0.013	1.31e-06	0.7227	0.0015853	23.4075
	rs55732300	11	73731422	A	G	0.1175	0.025	2.6e-06	0.929	0.00149741	22.087
	rs59465157	5	115740808	A	G	0.1295	0.0287	6.42e-06	0.0442	0.00137899	20.3571
	rs61811733	1	181143447	C	G	-0.1436	0.0324	9.33e-06	0.9616	0.00133107	19.6408
	rs62208309	20	51942555	T	C	-0.1371	0.0309	9.13e-06	0.0542	0.00137514	19.6833
	rs72651343	4	76808216	T	C	-0.6096	0.0619	6.98e-23	0.9892	0.00675672	96.9723
	rs72682331	4	112904535	A	G	0.1089	0.0209	1.88e-07	0.0979	0.00183963	27.1459
	rs741344	12	68597086	A	G	-0.06	0.013	3.92e-06	0.7036	0.00148783	21.2988
	rs74956615	19	10427721	A	T	-0.1358	0.0294	3.86e-06	0.0495	0.00155821	21.3325
	rs76484468	2	227559824	T	C	-0.2168	0.0482	6.86e-06	0.9792	0.00137029	20.2286
	rs820963	2	57744868	C	G	-0.0539	0.0122	9.96e-06	0.3617	0.00132319	19.5164
Fibroblast growth factor 5	rs112790107	12	48680454	A	G	0.509	0.1062	1.64e-06	0.006	0.00232787	22.9667
	rs1458038	4	81164723	T	C	0.5159	0.0126	1e-200	0.3173	0.124509	1676.16
	rs305897	6	39710570	T	C	0.1185	0.0249	1.95e-06	0.0828	0.00199306	22.6444
	rs3796603	4	81189504	C	G	0.1625	0.0284	1.05e-08	0.9344	0.00277059	32.7338
	rs4326078	4	70058335	A	C	-0.0728	0.015	1.21e-06	0.2193	0.00199405	23.5508
	rs56391958	16	62005709	A	G	-0.1197	0.0249	1.53e-06	0.0816	0.00203355	23.1054
	rs73212350	13	62081113	A	G	0.0826	0.0169	1.02e-06	0.8353	0.00202257	23.8843
	rs75936934	4	81544248	A	G	-0.3522	0.0524	1.8e-11	0.0174	0.00398133	45.1689
SNP:single nucleotide polymorphism; chr:chromosome; pos: position; EA:effect allele; OA:other allele; SE:standard error; EAF:effect allele frequency.

## Sheet: Table S2
Table S2. Detailed results of MR analysis for the causal effects of inflammatory cytokines on TAA
exposure	methods	No. of SNP	Beta	SE	lo_ci	up_ci	OR	OR_lci95	OR_uci95	p-value
	MR Egger	33	-0.242939	0.182403	-0.600449	0.114572	0.78432	0.548565	1.12139	0.192611
	Weighted median	33	-0.190875	0.0946446	-0.376378	-0.00537133	0.826236	0.686343	0.994643	0.0437213
C-C motif chemokine 20	Inverse variance weighted	33	-0.139807	0.0690641	-0.275173	-0.00444158	0.869526	0.759441	0.995568	0.0429382
	Simple mode	33	-0.279883	0.201953	-0.675711	0.115945	0.755872	0.508795	1.12293	0.175366
	Weighted mode	33	-0.232832	0.178927	-0.58353	0.117865	0.792287	0.557926	1.12509	0.202459
	MR Egger	23	-0.0553404	0.065168	-0.18307	0.0723888	0.946163	0.83271	1.07507	0.405349
	Weighted median	23	-0.100411	0.0561681	-0.2105	0.00967885	0.904466	0.810179	1.00973	0.0738275
CD40L receptor	Inverse variance weighted	23	-0.0991287	0.0464883	-0.190246	-0.00801158	0.905626	0.826756	0.99202	0.0329793
	Simple mode	23	-0.0279269	0.154848	-0.33143	0.275576	0.972459	0.717897	1.31729	0.858529
	Weighted mode	23	-0.0957875	0.0555372	-0.20464	0.0130654	0.908657	0.81494	1.01315	0.0985969
	MR Egger	33	0.0356698	0.122317	-0.204072	0.275412	1.03631	0.815404	1.31707	0.772522
	Weighted median	33	0.0949013	0.0954293	-0.0921403	0.281943	1.09955	0.911977	1.3257	0.319996
C-X-C motif chemokine 10	Inverse variance weighted	33	0.139154	0.0665414	0.00873264	0.269575	1.1493	1.00877	1.30941	0.0365069
	Simple mode	33	0.0638665	0.189548	-0.307648	0.435381	1.06595	0.735174	1.54555	0.738362
	Weighted mode	33	0.0331485	0.145945	-0.252903	0.3192	1.0337	0.776543	1.37603	0.821767
	MR Egger	8	0.106423	0.0669943	-0.0248862	0.237731	1.11229	0.975421	1.26837	0.163266
	Weighted median	8	0.0981205	0.0475511	0.00492028	0.191321	1.1031	1.00493	1.21085	0.0390677
Fibroblast growth factor 5	Inverse variance weighted	8	0.0959074	0.0425395	0.0125299	0.179285	1.10066	1.01261	1.19636	0.0241617
	Simple mode	8	-0.0225911	0.11493	-0.247855	0.202672	0.977662	0.780473	1.22467	0.849754
	Weighted mode	8	0.107465	0.0480467	0.0132936	0.201637	1.11345	1.01338	1.2234	0.0603728
TAA: thoracic aortic aneurysm; OR: odds ratio; ci: confidence interval; SNP: single nucleotide polymorphism; SE:standard error; p values < 0.05 are marked bold.

## Sheet: Table S3
Table S3. Detailed results of sensitivity analyses for causal effects of inflammatory cytokines on TAA
	Heterogenity				MR-Egger_intercept				MR-PRESSO
exposure	Methods	Q	Q_pval		Egger_intercept	SE	p-value		Global test RSSobs	Global test p-value
C-C motif chemokine 20	MR Egger	26.9897	0.672688		0.00948512	0.0155268	0.545728		28.962	0.737
	Inverse variance weighted	27.3629	0.700474
CD40L receptor	MR Egger	20.8976	0.465212		-0.00888257	0.00926418	0.348565		22.7663	0.567
	Inverse variance weighted	21.8169	0.47086
C-X-C motif chemokine 10	MR Egger	36.9671	0.212568		0.011988	0.0118908	0.321177		40.8236	0.227
	Inverse variance weighted	38.1792	0.209022
Fibroblast growth factor 5	MR Egger	2.83796	0.828892		-0.00418523	0.0205996	0.845716		5.86624	0.806
	Inverse variance weighted	2.87924	0.895944
TAA: thoracic aortic aneurysm; SE:standard error.

## Sheet: Table S4
Table S4. Characteristics of the genetic instrument variables for the TAA at the genome-wide significance level (p < 1×10–5)
SNP	EA	OA	Beta	SE	P value	EAF	R2	F
rs7512869	A	T	-0.181506	0.0396219	4.6286e-06	0.10615	0.00625168	1988.85
rs77946689	A	C	0.287944	0.0573645	5.17917e-07	0.0351847	0.00562917	1789.68
rs112176700	C	T	-0.310099	0.0625204	7.0505e-07	0.0424836	0.00782345	2492.82
rs7543130	A	C	0.155037	0.023016	1.62742e-11	0.481027	0.0120009	3840.07
rs16847875	C	T	0.135846	0.0304513	8.15417e-06	0.159593	0.00495025	1572.76
rs116132663	T	A	0.208059	0.0458495	5.68225e-06	0.0595561	0.00484911	1540.47
rs10174214	C	A	-0.148831	0.0252134	3.57199e-09	0.726518	0.00880221	2807.45
rs186989778	G	T	-0.5469	0.123708	9.82924e-06	0.0126374	0.00746415	2377.47
rs1716975	C	T	-0.160607	0.0281202	1.12021e-08	0.799106	0.00828191	2640.12
rs56331308	C	T	0.104118	0.0235651	9.94787e-06	0.374334	0.00507789	1613.52
rs10010329	T	C	-0.141296	0.0307117	4.21037e-06	0.184549	0.00600896	1911.16
rs13124853	G	A	0.127238	0.0235942	6.93841e-08	0.375594	0.00759363	2419.03
rs6848937	A	G	-0.140297	0.0317028	9.62787e-06	0.171615	0.00559647	1779.23
rs4869265	G	A	0.11169	0.0233864	1.78945e-06	0.407719	0.00602487	1916.25
rs77097530	G	C	0.274777	0.0450785	1.09086e-09	0.0593674	0.00843255	2688.55
rs17603736	T	C	-0.105164	0.0231878	5.75149e-06	0.483302	0.00552357	1755.92
rs199622	A	G	-0.113267	0.0238593	2.06177e-06	0.385452	0.00607803	1933.27
rs4140553	A	G	0.187367	0.0366148	3.10042e-07	0.100277	0.0063347	2015.43
rs4342440	A	G	0.127278	0.0230094	3.17417e-08	0.485105	0.00809266	2579.29
rs1322640	C	T	-0.116528	0.0257694	6.12717e-06	0.738586	0.00524349	1666.42
rs160338	G	A	0.114634	0.0234489	1.01515e-06	0.583416	0.0063876	2032.36
rs6943980	C	A	0.186596	0.0230123	5.12271e-16	0.441857	0.0171736	5524.16
rs75476321	A	G	-0.639354	0.13923	4.38904e-06	0.0103948	0.0084099	2681.26
rs4374967	G	A	0.117335	0.0233396	4.97439e-07	0.569483	0.00675082	2148.72
rs71492277	G	C	0.488207	0.110416	9.80167e-06	0.00811336	0.0038362	1217.45
rs2077218	A	G	-0.171661	0.0298671	9.05816e-09	0.833427	0.00818174	2607.92
rs4918979	T	C	0.127061	0.0233751	5.4572e-08	0.564724	0.00793698	2529.28
rs7947033	C	T	-0.112929	0.0251114	6.88827e-06	0.317768	0.00552947	1757.81
rs28570230	C	T	0.142708	0.0250234	1.17728e-08	0.285735	0.00831284	2650.06
rs77785989	G	A	-0.340982	0.073878	3.92202e-06	0.0314907	0.00709217	2258.14
rs7936928	C	T	0.143102	0.02441	4.56142e-09	0.644777	0.00938063	2993.68
rs10841446	T	A	0.127282	0.0283811	7.30029e-06	0.779468	0.00556973	1770.68
rs73095414	G	A	0.139625	0.0300251	3.31474e-06	0.168871	0.00547243	1739.58
rs7138102	A	G	-0.12828	0.0239589	8.59528e-08	0.382807	0.00777587	2477.53
rs7315743	A	C	-0.26945	0.0588378	4.66004e-06	0.0467094	0.00646571	2057.38
rs73238849	C	G	0.17343	0.0355048	1.03593e-06	0.11052	0.00591365	1880.67
rs703649	G	A	0.11138	0.0239196	3.21751e-06	0.620479	0.00584262	1857.95
rs9316871	G	A	-0.231873	0.0294137	3.19301e-15	0.207689	0.0176946	5694.74
rs721457	C	G	0.10688	0.0231334	3.83442e-06	0.534296	0.00568479	1807.47
rs73204344	G	C	-0.121962	0.0263604	3.71492e-06	0.27213	0.00589263	1873.95
rs116908717	A	C	0.333899	0.0735043	5.55725e-06	0.020372	0.00444995	1413.1
rs7144501	A	G	0.10786	0.0237701	5.68918e-06	0.602997	0.00557006	1770.79
rs1848050	A	G	0.315127	0.0420538	6.70965e-14	0.0673803	0.0124807	3995.53
rs12907183	A	G	0.112745	0.0236363	1.84243e-06	0.374856	0.00595757	1894.72
rs893819	G	A	0.125759	0.0236966	1.11417e-07	0.357591	0.00726618	2313.95
rs821236	G	C	0.247452	0.0495235	5.83338e-07	0.932639	0.00769368	2451.15
rs6503321	A	G	0.141496	0.0236652	2.24399e-09	0.357025	0.00919202	2932.93
rs17608766	C	T	0.195309	0.0292278	2.35234e-11	0.174519	0.0109907	3513.22
rs117171962	G	C	0.18704	0.0365547	3.10921e-07	0.0994752	0.00626772	1993.98
rs112009052	A	T	-0.470542	0.0918119	2.97427e-07	0.0214667	0.00930181	2968.3
rs150280428	C	T	0.266622	0.0515215	2.27955e-07	0.0450482	0.00611619	1945.48
rs74407819	G	A	0.181151	0.0354872	3.31322e-07	0.110193	0.00643519	2047.6
rs6022793	A	G	-0.111977	0.023966	2.97804e-06	0.384451	0.0059346	1887.37
rs6069724	T	C	-0.104395	0.0230204	5.76355e-06	0.523575	0.00543704	1728.27
rs11088437	G	A	0.111018	0.0236277	2.61879e-06	0.370311	0.0057479	1827.65
rs9622682	A	G	-0.105959	0.0238987	9.2636e-06	0.384085	0.00531195	1688.29
SNP:single nucleotide polymorphism; EA:effect allele; OA:other allele; SE:standard error; EAF:effect allele frequency.

## Sheet: Sheet S5
Table S5. Detailed results of MR analysis for the causal effects of TAA on inflammatory cytokines
outcome	methods	No. of SNP	Beta	SE	lo_ci	up_ci	OR	OR_lci95	OR_uci95	p-value
	MR Egger	55	0.0301914	0.0394005	-0.0470335	0.107416	1.03065	0.954055	1.1134	0.446915
	Weighted median	55	0.00254825	0.0190105	-0.0347123	0.0398088	1.00255	0.965883	1.04061	0.893367
C-C motif chemokine 20	Inverse variance weighted	55	0.00206588	0.0138661	-0.0251116	0.0292434	1.00207	0.975201	1.02968	0.881563
	Simple mode	55	0.0488011	0.0412303	-0.0320102	0.129613	1.05001	0.968497	1.13839	0.241747
	Weighted mode	55	0.0346874	0.0411218	-0.0459114	0.115286	1.0353	0.955127	1.12219	0.402654
	MR Egger	55	0.00402961	0.0395161	-0.073422	0.0814813	1.00404	0.929209	1.08489	0.919162
	Weighted median	55	-0.00307365	0.0188212	-0.0399632	0.0338159	0.996931	0.960825	1.03439	0.870276
CD40L receptor	Inverse variance weighted	55	0.00335673	0.0138726	-0.0238336	0.030547	1.00336	0.976448	1.03102	0.808805
	Simple mode	55	0.0283721	0.0428279	-0.0555705	0.112315	1.02878	0.945945	1.11887	0.510488
	Weighted mode	55	0.0268365	0.0382418	-0.0481174	0.10179	1.0272	0.953022	1.10715	0.485844
	MR Egger	55	-0.0438367	0.0448639	-0.13177	0.0440966	0.95711	0.876543	1.04508	0.332957
	Weighted median	55	0.0253204	0.019853	-0.0135915	0.0642323	1.02564	0.9865	1.06634	0.20217
C-X-C motif chemokine 10	Inverse variance weighted	55	0.00786093	0.0159262	-0.0233544	0.0390762	1.00789	0.976916	1.03985	0.621599
	Simple mode	55	0.0491896	0.0517243	-0.05219	0.150569	1.05042	0.949148	1.1625	0.345844
	Weighted mode	55	0.0442496	0.0407259	-0.0355732	0.124072	1.04524	0.965052	1.1321	0.282075
	MR Egger	55	-0.000889285	0.0462365	-0.0915129	0.0897343	0.999111	0.91255	1.09388	0.984727
	Weighted median	55	-0.0166431	0.0223303	-0.0604106	0.0271243	0.983495	0.941378	1.0275	0.456081
Fibroblast growth factor 5	Inverse variance weighted	55	-0.00934063	0.0163042	-0.0412968	0.0226156	0.990703	0.959544	1.02287	0.566714
	Simple mode	55	-0.0618539	0.0592574	-0.177998	0.0542905	0.94002	0.836944	1.05579	0.30122
	Weighted mode	55	-0.0470979	0.0569317	-0.158684	0.0644883	0.953994	0.853266	1.06661	0.411725
TAA: thoracic aortic aneurysm; OR: odds ratio; ci: confidence interval; SNP: single nucleotide polymorphism; SE:standard error.

## Sheet: Sheet S6
Table S6. Detailed results of sensitivity analyses for causal effects of TAA on inflammatory cytokines
	Heterogenity				MR-Egger_intercept				MR-PRESSO
outcome	Methods	Q	Q_pval		Egger_intercept	SE	p-value		Global test RSSobs	Global test p value
C-C motif chemokine 20	MR Egger	60.3124	0.228414		-0.00462067	0.00605557	0.44882		63.1912	0.248
	Inverse variance weighted	60.975	0.23953
CD40L receptor	MR Egger	64.6752	0.130566		-0.000110817	0.0060856	0.98554		66.9056	0.183
	Inverse variance weighted	64.6756	0.151588
C-X-C motif chemokine 10	MR Egger	79.0683	0.0116438		0.0084961	0.00689754	0.223477		84.3995	0.008
	Inverse variance weighted	81.3318	0.00949566
Fibroblast growth factor 5	MR Egger	72.9975	0.0356312		-0.00139918	0.00715382	0.845683		76.2689	0.044
	Inverse variance weighted	73.0502	0.0430986
TAA: thoracic aortic aneurysm; SE:standard error.

## Sheet: Table S7
Table S7. Detailed results of MR analysis for the causal effects of 55 plasma metabolites on TAA
exposure	methods	No. of SNP	Beta	SE	lo_ci	up_ci	OR	OR_lci95	OR_uci95	p-value
1,5-anhydroglucitol (1,5-ag) levels	MR Egger	30	-0.139434	0.0783515	-0.293003	0.0141348	0.86985	0.74602	1.01424	0.0859994
	Weighted median	30	-0.136592	0.0657694	-0.2655	-0.00768444	0.872326	0.766822	0.992345	0.0378164
	Inverse variance weighted	30	-0.0929705	0.0469569	-0.185006	-0.000934951	0.91122	0.831099	0.999065	0.0477135
	Simple mode	30	-0.107375	0.113525	-0.329883	0.115134	0.898189	0.719008	1.12202	0.352052
	Weighted mode	30	-0.14553	0.068377	-0.279549	-0.0115107	0.864564	0.756125	0.988555	0.0419306
11beta-hydroxyetiocholanolone glucuronide levels	MR Egger	22	-0.2531	0.194266	-0.633861	0.127661	0.776391	0.53054	1.13617	0.207427
	Weighted median	22	-0.127127	0.0964158	-0.316102	0.0618477	0.880622	0.728985	1.0638	0.187326
	Inverse variance weighted	22	-0.15474	0.0754636	-0.302649	-0.00683108	0.856638	0.738859	0.993192	0.0403136
	Simple mode	22	-0.163639	0.190349	-0.536724	0.209446	0.849048	0.584661	1.23299	0.399675
	Weighted mode	22	-0.167542	0.188343	-0.536694	0.20161	0.845741	0.584678	1.22337	0.38378
13-HODE + 9-HODE levels	MR Egger	19	-0.296469	0.160538	-0.611123	0.018185	0.743439	0.542741	1.01835	0.0822699
	Weighted median	19	-0.265759	0.103969	-0.469537	-0.0619808	0.766624	0.625291	0.939901	0.0105838
	Inverse variance weighted	19	-0.277675	0.0776103	-0.429791	-0.125559	0.757543	0.650645	0.882004	0.000346481
	Simple mode	19	-0.398737	0.161856	-0.715975	-0.081499	0.671167	0.488715	0.921734	0.024061
	Weighted mode	19	-0.324563	0.14705	-0.612781	-0.0363445	0.722844	0.541842	0.964308	0.0405261
2-hydroxydecanoate levels	MR Egger	19	-0.100739	0.143502	-0.382004	0.180526	0.904169	0.682493	1.19785	0.492179
	Weighted median	19	-0.17186	0.0893117	-0.346911	0.00319138	0.842097	0.706869	1.0032	0.0543211
	Inverse variance weighted	19	-0.159039	0.0678099	-0.291947	-0.0261318	0.852963	0.746808	0.974207	0.0190083
	Simple mode	19	-0.145639	0.146096	-0.431986	0.140708	0.86447	0.649218	1.15109	0.332038
	Weighted mode	19	-0.165697	0.125507	-0.411691	0.0802959	0.847303	0.662529	1.08361	0.203303
2-oxoarginine levels	MR Egger	23	-0.257567	0.237868	-0.723787	0.208654	0.77293	0.484912	1.23202	0.291168
	Weighted median	23	-0.138036	0.0957865	-0.325778	0.0497051	0.871067	0.721965	1.05096	0.149561
	Inverse variance weighted	23	-0.162371	0.0756074	-0.310562	-0.0141803	0.850126	0.733035	0.98592	0.0317494
	Simple mode	23	-0.168121	0.14702	-0.45628	0.120038	0.845251	0.633636	1.12754	0.265111
	Weighted mode	23	-0.168121	0.132485	-0.427793	0.0915503	0.845251	0.651947	1.09587	0.217711
2-stearoyl-GPE (18:0) levels	MR Egger	33	-0.097089	0.117391	-0.327176	0.132998	0.907475	0.720957	1.14225	0.414526
	Weighted median	33	-0.141888	0.0708315	-0.280718	-0.00305863	0.867718	0.755241	0.996946	0.0451578
	Inverse variance weighted	33	-0.116217	0.051189	-0.216547	-0.0158866	0.890282	0.805294	0.984239	0.0231862
	Simple mode	33	-0.157132	0.128723	-0.409428	0.0951647	0.854591	0.66403	1.09984	0.231119
	Weighted mode	33	-0.151922	0.0990012	-0.345964	0.0421206	0.859055	0.707538	1.04302	0.134725
2,6-dihydroxybenzoic acid levels	MR Egger	20	0.310578	0.155652	0.00549957	0.615657	1.36421	1.00551	1.85087	0.0613695
	Weighted median	20	0.157474	0.095351	-0.0294139	0.344362	1.17055	0.971014	1.41109	0.0986326
	Inverse variance weighted	20	0.131105	0.0668159	0.000145551	0.262064	1.14009	1.00015	1.29961	0.0497417
	Simple mode	20	0.0710686	0.143143	-0.209492	0.351629	1.07365	0.810996	1.42138	0.625247
	Weighted mode	20	0.206346	0.114232	-0.0175492	0.430241	1.22918	0.982604	1.53763	0.0867264
3-ethylcatechol sulfate (2) levels	MR Egger	15	0.338182	0.20278	-0.0592672	0.735631	1.4024	0.942455	2.0868	0.119264
	Weighted median	15	0.117838	0.0900108	-0.0585836	0.294259	1.12506	0.943099	1.34213	0.190484
	Inverse variance weighted	15	0.138933	0.0665107	0.00857181	0.269294	1.14905	1.00861	1.30904	0.0367186
	Simple mode	15	0.0755062	0.159553	-0.237217	0.388229	1.07843	0.78882	1.47437	0.643338
	Weighted mode	15	0.0966006	0.158232	-0.213535	0.406736	1.10142	0.807724	1.50191	0.551314
3-methoxycatechol sulfate (2) levels	MR Egger	22	0.215172	0.119658	-0.0193576	0.449701	1.24007	0.980829	1.56784	0.0872541
	Weighted median	22	0.152006	0.0857434	-0.0160508	0.320063	1.16417	0.984077	1.37721	0.0762611
	Inverse variance weighted	22	0.15468	0.0622277	0.0327133	0.276646	1.16728	1.03325	1.3187	0.0129296
	Simple mode	22	0.14026	0.154383	-0.162332	0.442851	1.15057	0.850159	1.55714	0.373915
	Weighted mode	22	0.0925596	0.149855	-0.201156	0.386276	1.09698	0.817784	1.47149	0.54344
3-methyl catechol sulfate (1) levels	MR Egger	27	-0.191374	0.0971285	-0.381746	-0.00100222	0.825824	0.682668	0.998998	0.059973
	Weighted median	27	-0.0843962	0.089739	-0.260285	0.0914922	0.919067	0.770832	1.09581	0.34698
	Inverse variance weighted	27	-0.12985	0.0600509	-0.24755	-0.0121503	0.878227	0.780711	0.987923	0.0305925
	Simple mode	27	-0.0327489	0.152237	-0.331134	0.265636	0.967782	0.718109	1.30426	0.831354
	Weighted mode	27	-0.129789	0.107909	-0.341291	0.0817127	0.878281	0.710852	1.08514	0.239907
Adenosine 5'-diphosphate (ADP) to gluconate ratio	MR Egger	22	-0.00784046	0.125963	-0.254728	0.239047	0.99219	0.775127	1.27004	0.950986
	Weighted median	22	-0.17278	0.0797351	-0.329061	-0.0164995	0.841322	0.719599	0.983636	0.0302403
	Inverse variance weighted	22	-0.125008	0.0535318	-0.22993	-0.0200855	0.88249	0.794589	0.980115	0.0195326
	Simple mode	22	-0.197848	0.149048	-0.489982	0.0942847	0.820494	0.612638	1.09887	0.198621
	Weighted mode	22	-0.190421	0.126284	-0.437937	0.0570958	0.826611	0.645366	1.05876	0.146484
Adenosine 5'-diphosphate (ADP) to valine ratio	MR Egger	22	0.0211646	0.104691	-0.18403	0.226359	1.02139	0.831911	1.25403	0.841832
	Weighted median	22	-0.0650224	0.0693648	-0.200977	0.0709326	0.937046	0.817931	1.07351	0.348554
	Inverse variance weighted	22	-0.143752	0.0531433	-0.247913	-0.0395913	0.866102	0.780428	0.961182	0.00683062
	Simple mode	22	-0.0277385	0.124241	-0.271251	0.215774	0.972643	0.762425	1.24082	0.825488
	Weighted mode	22	-0.0135081	0.0946273	-0.198978	0.171961	0.986583	0.819568	1.18763	0.887848
Alpha-ketoglutarate to kynurenine ratio	MR Egger	26	-0.191592	0.094466	-0.376745	-0.00643872	0.825644	0.686091	0.993582	0.0537827
	Weighted median	26	-0.122144	0.0740499	-0.267282	0.0229939	0.885021	0.765457	1.02326	0.099049
	Inverse variance weighted	26	-0.13806	0.0521775	-0.240328	-0.0357921	0.871046	0.78637	0.964841	0.00814574
	Simple mode	26	-0.116299	0.109756	-0.331421	0.0988227	0.890209	0.717903	1.10387	0.29945
	Weighted mode	26	-0.103156	0.0850487	-0.269852	0.0635394	0.901986	0.763493	1.0656	0.236503
Carotenoid levels (cryptoxanthin)	MR Egger	31	-0.167399	0.134548	-0.431114	0.0963158	0.845862	0.649785	1.10111	0.223405
	Weighted median	31	-0.123547	0.0866443	-0.29337	0.046276	0.88378	0.745746	1.04736	0.153895
	Inverse variance weighted	31	-0.163874	0.0598566	-0.281193	-0.0465547	0.848849	0.754883	0.954512	0.00618571
	Simple mode	31	-0.14845	0.191847	-0.52447	0.22757	0.862043	0.591869	1.25554	0.445107
	Weighted mode	31	-0.0430848	0.146809	-0.330831	0.244661	0.95783	0.718327	1.27719	0.77118
Citrate to 4-hydroxyphenylpyruvate ratio	MR Egger	20	-0.0546165	0.155938	-0.360254	0.251021	0.946848	0.697499	1.28534	0.73022
	Weighted median	20	-0.0924836	0.0972067	-0.283009	0.0980414	0.911664	0.753513	1.10301	0.341395
	Inverse variance weighted	20	-0.139444	0.0680548	-0.272831	-0.00605661	0.869842	0.761221	0.993962	0.0404625
	Simple mode	20	0.039589	0.174576	-0.302579	0.381757	1.04038	0.73891	1.46486	0.823023
	Weighted mode	20	-0.00974039	0.148339	-0.300485	0.281004	0.990307	0.740459	1.32446	0.948332
Cortisol levels (plasma)	MR Egger	20	-0.275756	0.16271	-0.594667	0.0431552	0.758998	0.551746	1.0441	0.107349
	Weighted median	20	-0.21792	0.0972008	-0.408434	-0.0274066	0.80419	0.66469	0.972966	0.024964
	Inverse variance weighted	20	-0.226433	0.0676641	-0.359055	-0.0938112	0.797373	0.698336	0.910455	0.000818608
	Simple mode	20	-0.25191	0.177216	-0.599253	0.0954332	0.777315	0.549221	1.10014	0.171382
	Weighted mode	20	-0.244949	0.161366	-0.561226	0.071328	0.782745	0.570509	1.07393	0.145485
Creatine to carnitine ratio	MR Egger	20	0.275162	0.102165	0.074919	0.475405	1.31674	1.0778	1.60867	0.0148611
	Weighted median	20	0.154471	0.0822	-0.00664122	0.315583	1.16704	0.993381	1.37106	0.0602163
	Inverse variance weighted	20	0.117212	0.0554166	0.00859541	0.225829	1.12436	1.00863	1.25336	0.034421
	Simple mode	20	0.0414813	0.128856	-0.211077	0.29404	1.04235	0.809712	1.34184	0.751029
	Weighted mode	20	0.179816	0.0739506	0.0348726	0.324759	1.197	1.03549	1.3837	0.0250981
Delta-CEHC levels	MR Egger	19	-0.307188	0.119019	-0.540465	-0.073911	0.735512	0.582477	0.928754	0.0194279
	Weighted median	19	-0.125811	0.0802559	-0.283113	0.0314906	0.881781	0.753435	1.03199	0.116969
	Inverse variance weighted	19	-0.128897	0.0589647	-0.244468	-0.0133266	0.879064	0.783121	0.986762	0.0288149
	Simple mode	19	0.0773055	0.164516	-0.245146	0.399757	1.08037	0.78259	1.49146	0.644072
	Weighted mode	19	-0.133295	0.13054	-0.389153	0.122563	0.875207	0.67763	1.13039	0.320732
Eicosenoylcarnitine (C20:1) levels	MR Egger	30	0.067312	0.176539	-0.278704	0.413328	1.06963	0.756764	1.51184	0.705868
	Weighted median	30	0.165453	0.083425	0.00193965	0.328966	1.17993	1.00194	1.38953	0.0473395
	Inverse variance weighted	30	0.138273	0.0649858	0.0109007	0.265645	1.14829	1.01096	1.30427	0.0333587
	Simple mode	30	0.213311	0.162303	-0.104802	0.531425	1.23777	0.900503	1.70135	0.199053
	Weighted mode	30	0.208334	0.136124	-0.0584686	0.475137	1.23162	0.943208	1.60823	0.136736
Ethyl alpha-glucopyranoside levels	MR Egger	30	-0.0646915	0.130804	-0.321067	0.191684	0.937357	0.725374	1.21129	0.624764
	Weighted median	30	-0.10435	0.0789983	-0.259186	0.0504869	0.90091	0.771679	1.05178	0.186531
	Inverse variance weighted	30	-0.11828	0.0579079	-0.231779	-0.00478053	0.888447	0.793121	0.995231	0.0410966
	Simple mode	30	-0.0892544	0.164688	-0.412044	0.233535	0.914613	0.662295	1.26306	0.591987
	Weighted mode	30	-0.101912	0.146663	-0.389371	0.185547	0.903109	0.677483	1.20388	0.492664
Eugenol sulfate levels	MR Egger	23	-0.0131238	0.109898	-0.228524	0.202276	0.986962	0.795708	1.22419	0.906079
	Weighted median	23	-0.0440576	0.0770308	-0.195038	0.106923	0.956899	0.822803	1.11285	0.567357
	Inverse variance weighted	23	-0.127626	0.0560738	-0.237531	-0.0177213	0.880183	0.788573	0.982435	0.0228439
	Simple mode	23	-0.0342492	0.125246	-0.279732	0.211233	0.966331	0.755987	1.2352	0.787054
	Weighted mode	23	-0.0259633	0.105255	-0.232264	0.180337	0.974371	0.792737	1.19762	0.807451
Galactonate levels	MR Egger	16	-0.649968	0.171913	-0.986918	-0.313018	0.522063	0.372724	0.731237	0.00202625
	Weighted median	16	-0.076705	0.107702	-0.2878	0.13439	0.926163	0.749911	1.14384	0.476342
	Inverse variance weighted	16	-0.236877	0.0918494	-0.416902	-0.0568523	0.789088	0.659085	0.944734	0.00990944
	Simple mode	16	-0.0410933	0.189674	-0.412855	0.330668	0.95974	0.661758	1.3919	0.831399
	Weighted mode	16	-0.068311	0.164573	-0.390874	0.254252	0.93397	0.676466	1.2895	0.683959
Glucose to N-stearoyl-sphingosine (d18:1 to 18:0) ratio	MR Egger	18	0.48604	0.247351	0.00123093	0.970848	1.62586	1.00123	2.64018	0.0670253
	Weighted median	18	0.143046	0.0983437	-0.0497079	0.335799	1.15378	0.951507	1.39906	0.145794
	Inverse variance weighted	18	0.153912	0.0677412	0.0211396	0.286685	1.16639	1.02136	1.332	0.0230826
	Simple mode	18	0.23859	0.156582	-0.06831	0.54549	1.26946	0.933971	1.72545	0.145959
	Weighted mode	18	0.152112	0.115712	-0.0746829	0.378907	1.16429	0.928038	1.46069	0.206112
Glucuronide of C12H22O4 (1) levels	MR Egger	18	0.191027	0.116226	-0.0367766	0.418831	1.21049	0.963891	1.52018	0.119766
	Weighted median	18	0.0688539	0.0855516	-0.0988273	0.236535	1.07128	0.905899	1.26685	0.420922
	Inverse variance weighted	18	0.125561	0.0565644	0.0146948	0.236427	1.13378	1.0148	1.26672	0.0264331
	Simple mode	18	0.0352069	0.124464	-0.208742	0.279155	1.03583	0.811605	1.32201	0.780692
	Weighted mode	18	0.0575938	0.0903001	-0.119394	0.234582	1.05928	0.887458	1.26438	0.532098
Glycochenodeoxycholate levels	MR Egger	28	-0.210487	0.112323	-0.430641	0.00966622	0.810189	0.650092	1.00971	0.0722187
	Weighted median	28	-0.124448	0.0832023	-0.287524	0.0386287	0.882984	0.750118	1.03938	0.134725
	Inverse variance weighted	28	-0.113712	0.0557985	-0.223078	-0.00434729	0.892515	0.800053	0.995662	0.0415589
	Simple mode	28	-0.107339	0.122058	-0.346572	0.131894	0.898221	0.707108	1.14099	0.386939
	Weighted mode	28	-0.126256	0.102411	-0.326983	0.0744701	0.881389	0.721096	1.07731	0.228265
Hydroxyasparagine levels	MR Egger	22	-0.473376	0.214169	-0.893147	-0.0536049	0.622896	0.409365	0.947807	0.0389033
	Weighted median	22	-0.100807	0.117076	-0.330275	0.128661	0.904108	0.718726	1.1373	0.389216
	Inverse variance weighted	22	-0.172885	0.0856242	-0.340709	-0.00506168	0.841234	0.711266	0.994951	0.0434753
	Simple mode	22	-0.0700876	0.187527	-0.43764	0.297465	0.932312	0.645558	1.34644	0.712339
	Weighted mode	22	-0.0700876	0.175995	-0.415037	0.274862	0.932312	0.660316	1.31635	0.694476
Imidazole propionate levels	MR Egger	25	0.162145	0.15012	-0.132091	0.45638	1.17603	0.876262	1.57835	0.291294
	Weighted median	25	0.15779	0.0959505	-0.0302729	0.345853	1.17092	0.970181	1.4132	0.100074
	Inverse variance weighted	25	0.138331	0.0689197	0.00324879	0.273414	1.14836	1.00325	1.31444	0.0447349
	Simple mode	25	0.108548	0.162563	-0.210075	0.427172	1.11466	0.810523	1.53292	0.510676
	Weighted mode	25	0.128231	0.13928	-0.144757	0.401219	1.13682	0.865233	1.49364	0.366382
Kynurenine levels	MR Egger	25	0.108654	0.18995	-0.263647	0.480955	1.11478	0.768244	1.61762	0.572861
	Weighted median	25	0.158279	0.0812406	-0.0009524	0.317511	1.17149	0.999048	1.3737	0.0513819
	Inverse variance weighted	25	0.142755	0.0616636	0.0218938	0.263615	1.15345	1.02214	1.30163	0.0206101
	Simple mode	25	0.146818	0.134926	-0.117637	0.411272	1.15814	0.889019	1.50874	0.287342
	Weighted mode	25	0.146818	0.101579	-0.0522777	0.345913	1.15814	0.949065	1.41328	0.161291
Margaroylcarnitine (C17) levels	MR Egger	24	0.0500696	0.131396	-0.207467	0.307606	1.05134	0.81264	1.36017	0.706815
	Weighted median	24	0.126186	0.0907884	-0.0517594	0.304131	1.13449	0.949557	1.35545	0.164562
	Inverse variance weighted	24	0.163146	0.0624128	0.040817	0.285475	1.17721	1.04166	1.33039	0.00894931
	Simple mode	24	0.151843	0.170007	-0.181371	0.485057	1.16398	0.834125	1.62427	0.381025
	Weighted mode	24	0.137638	0.129336	-0.11586	0.391137	1.14756	0.8906	1.47866	0.298287
N-acetylglycine levels	MR Egger	23	0.187723	0.0837329	0.0236065	0.35184	1.2065	1.02389	1.42168	0.0358934
	Weighted median	23	0.131183	0.0600223	0.0135396	0.248827	1.14018	1.01363	1.28252	0.0288466
	Inverse variance weighted	23	0.110722	0.0477085	0.0172128	0.20423	1.11708	1.01736	1.22658	0.0202981
	Simple mode	23	-0.00894265	0.145706	-0.294526	0.276641	0.991097	0.744885	1.31869	0.951615
	Weighted mode	23	0.114255	0.0594679	-0.00230249	0.230812	1.12104	0.9977	1.25962	0.0677468
N-acetyltyrosine levels	MR Egger	29	0.108806	0.053857	0.00324603	0.214366	1.11495	1.00325	1.23908	0.0533779
	Weighted median	29	0.125135	0.0438319	0.0392244	0.211045	1.1333	1.04	1.23497	0.00430528
	Inverse variance weighted	29	0.0976793	0.0348936	0.0292879	0.166071	1.10261	1.02972	1.18066	0.00512059
	Simple mode	29	0.047913	0.114515	-0.176536	0.272362	1.04908	0.838168	1.31306	0.678847
	Weighted mode	29	0.114871	0.0437572	0.0291073	0.200636	1.12173	1.02954	1.22218	0.0138731
N-formylphenylalanine levels	MR Egger	32	-0.205433	0.126401	-0.45318	0.042314	0.814295	0.635604	1.04322	0.114572
	Weighted median	32	-0.147948	0.0775381	-0.299923	0.0040267	0.862476	0.740875	1.00403	0.0563824
	Inverse variance weighted	32	-0.129037	0.0535863	-0.234066	-0.0240076	0.878942	0.79131	0.976278	0.0160394
	Simple mode	32	-0.174125	0.152787	-0.473587	0.125337	0.840192	0.622765	1.13353	0.263158
	Weighted mode	32	-0.166701	0.157712	-0.475817	0.142415	0.846453	0.621377	1.15305	0.298681
N6,n6,n6-trimethyllysine levels	MR Egger	18	0.187598	0.106454	-0.0210523	0.396249	1.20635	0.979168	1.48624	0.0971185
	Weighted median	18	0.177452	0.0869787	0.006974	0.347931	1.19417	1.007	1.41613	0.0413323
	Inverse variance weighted	18	0.132579	0.0619014	0.0112526	0.253906	1.14177	1.01132	1.28905	0.032211
	Simple mode	18	0.0945961	0.15621	-0.211575	0.400767	1.09921	0.809309	1.49297	0.552799
	Weighted mode	18	0.1658	0.0974131	-0.0251302	0.356729	1.18034	0.975183	1.42865	0.106965
Phenylacetylglutamine levels	MR Egger	20	0.052816	0.169367	-0.279144	0.384776	1.05424	0.756431	1.46928	0.758743
	Weighted median	20	-0.19486	0.123101	-0.436138	0.0464171	0.82295	0.646529	1.04751	0.113437
	Inverse variance weighted	20	-0.205187	0.0865312	-0.374788	-0.0355859	0.814495	0.687435	0.96504	0.0177281
	Simple mode	20	-0.459923	0.225899	-0.902686	-0.0171606	0.631332	0.405479	0.982986	0.0559394
	Weighted mode	20	-0.184609	0.182772	-0.542842	0.173625	0.831429	0.581094	1.18961	0.325163
Phosphate to linoleoyl-arachidonoyl-glycerol (18:2 to 20:4) [2] ratio	MR Egger	26	0.0658051	0.111429	-0.152595	0.284205	1.06802	0.858477	1.32871	0.560337
	Weighted median	26	0.0279831	0.0690529	-0.107361	0.163327	1.02838	0.898202	1.17742	0.6853
	Inverse variance weighted	26	0.120443	0.055128	0.0123925	0.228494	1.128	1.01247	1.25671	0.0289039
	Simple mode	26	0.0193764	0.158548	-0.291377	0.33013	1.01957	0.747234	1.39115	0.903709
	Weighted mode	26	0.0142792	0.0678459	-0.118699	0.147257	1.01438	0.888075	1.15865	0.835011
Phosphate to valine ratio	MR Egger	29	0.248893	0.111138	0.0310612	0.466724	1.2826	1.03155	1.59476	0.0335599
	Weighted median	29	0.149264	0.0827456	-0.0129169	0.311446	1.16098	0.987166	1.3654	0.0712475
	Inverse variance weighted	29	0.142755	0.0594062	0.0263193	0.259192	1.15345	1.02667	1.29588	0.0162594
	Simple mode	29	0.179767	0.161318	-0.136417	0.49595	1.19694	0.872479	1.64206	0.274598
	Weighted mode	29	0.175318	0.11888	-0.0576868	0.408323	1.19163	0.943946	1.50429	0.151437
Salicylate to citrate ratio	MR Egger	22	0.107368	0.164575	-0.215199	0.429935	1.11334	0.806381	1.53716	0.521576
	Weighted median	22	0.173241	0.0904652	-0.00407057	0.350553	1.18915	0.995938	1.41985	0.055492
	Inverse variance weighted	22	0.166242	0.0843483	0.000919372	0.331565	1.18086	1.00092	1.39315	0.0487353
	Simple mode	22	0.354592	0.170614	0.0201893	0.688996	1.4256	1.02039	1.99171	0.0501288
	Weighted mode	22	0.139247	0.124432	-0.10464	0.383134	1.14941	0.900649	1.46688	0.275752
Serine to threonine ratio	MR Egger	23	0.0982855	0.134037	-0.164428	0.360999	1.10328	0.848379	1.43476	0.471501
	Weighted median	23	0.140534	0.0705084	0.00233715	0.27873	1.15089	1.00234	1.32145	0.0462453
	Inverse variance weighted	23	0.139723	0.0652286	0.0118748	0.267571	1.14995	1.01195	1.30679	0.0321896
	Simple mode	23	0.00948778	0.114861	-0.215639	0.234614	1.00953	0.806026	1.26442	0.934914
	Weighted mode	23	0.123787	0.0687336	-0.0109308	0.258505	1.13177	0.989129	1.29499	0.0854329
Sphingomyelin (d17:1/16:0, d18:1/15:0, d16:1/17:0) levels	MR Egger	29	-0.065615	0.105443	-0.272283	0.141053	0.936491	0.761639	1.15149	0.538978
	Weighted median	29	-0.148235	0.0798519	-0.304744	0.00827508	0.862229	0.737312	1.00831	0.0634009
	Inverse variance weighted	29	-0.107268	0.0531912	-0.211522	-0.00301291	0.898285	0.809351	0.996992	0.0437328
	Simple mode	29	-0.047729	0.140768	-0.323633	0.228175	0.953392	0.723515	1.25631	0.737092
	Weighted mode	29	-0.143764	0.0854697	-0.311285	0.0237566	0.866092	0.732505	1.02404	0.103681
Sphingomyelin (d18:1/22:2, d18:2/22:1, d16:1/24:2) levels	MR Egger	19	-0.423804	0.147243	-0.7124	-0.135208	0.654552	0.490466	0.873535	0.0104319
	Weighted median	19	-0.23981	0.0917385	-0.419617	-0.0600023	0.786777	0.657298	0.941762	0.0089474
	Inverse variance weighted	19	-0.166009	0.0700927	-0.303391	-0.0286276	0.847038	0.738311	0.971778	0.017864
	Simple mode	19	-0.23961	0.141861	-0.517658	0.0384373	0.786935	0.595915	1.03919	0.108457
	Weighted mode	19	-0.258355	0.108347	-0.470714	-0.0459957	0.772321	0.624556	0.955046	0.0283111
Succinoyltaurine levels	MR Egger	28	-0.039495	0.0245801	-0.087672	0.00868197	0.961275	0.916061	1.00872	0.120179
	Weighted median	28	-0.0425749	0.027729	-0.0969238	0.0117739	0.958319	0.907625	1.01184	0.124687
	Inverse variance weighted	28	-0.0416555	0.0207687	-0.0823622	-0.0009489	0.9592	0.920938	0.999052	0.0448894
	Simple mode	28	-0.0345504	0.0986725	-0.227949	0.158848	0.96604	0.796165	1.17216	0.728941
	Weighted mode	28	-0.0480752	0.023198	-0.0935433	-0.00260704	0.953062	0.910699	0.997396	0.0479033
Taurochenodeoxycholate levels	MR Egger	19	0.0261126	0.17094	-0.30893	0.361156	1.02646	0.734232	1.43499	0.880387
	Weighted median	19	-0.125183	0.0924999	-0.306483	0.0561166	0.882335	0.736031	1.05772	0.175949
	Inverse variance weighted	19	-0.197097	0.0703181	-0.334921	-0.0592737	0.821111	0.715395	0.942449	0.00506395
	Simple mode	19	-0.128011	0.152013	-0.425956	0.169935	0.879844	0.653145	1.18523	0.41078
	Weighted mode	19	-0.114793	0.121704	-0.353333	0.123746	0.89155	0.702344	1.13173	0.358058
Taurocholic acid levels	MR Egger	25	-0.22567	0.165216	-0.549494	0.0981542	0.797982	0.577242	1.10313	0.185178
	Weighted median	25	-0.211031	0.088074	-0.383656	-0.0384062	0.809749	0.681365	0.962322	0.016572
	Inverse variance weighted	25	-0.126401	0.0644763	-0.252775	-2.76674e-05	0.881261	0.776643	0.999972	0.0499457
	Simple mode	25	-0.313757	0.160008	-0.627373	-0.000140327	0.730697	0.533993	0.99986	0.0615979
	Weighted mode	25	-0.29856	0.14639	-0.585485	-0.0116349	0.741886	0.556835	0.988433	0.052558
Theophylline to EDTA ratio	MR Egger	16	-0.254401	0.167705	-0.583104	0.0743009	0.775381	0.558163	1.07713	0.15153
	Weighted median	16	-0.174721	0.107614	-0.385644	0.0362028	0.839692	0.680012	1.03687	0.104464
	Inverse variance weighted	16	-0.165926	0.0748536	-0.31264	-0.0192134	0.847109	0.731514	0.98097	0.026645
	Simple mode	16	-0.336324	0.195611	-0.719722	0.0470739	0.714392	0.486888	1.0482	0.106112
	Weighted mode	16	-0.323874	0.178437	-0.67361	0.0258629	0.723342	0.509865	1.0262	0.0895595
Thyroxine levels	MR Egger	22	-0.148851	0.185484	-0.5124	0.214697	0.861697	0.599056	1.23949	0.431695
	Weighted median	22	0.0872257	0.102168	-0.113024	0.287475	1.09114	0.89313	1.33306	0.393245
	Inverse variance weighted	22	0.177579	0.0818201	0.0172111	0.337946	1.19432	1.01736	1.40206	0.0299801
	Simple mode	22	0.0727602	0.162789	-0.246306	0.391826	1.07547	0.781683	1.47968	0.659479
	Weighted mode	22	0.0847852	0.12683	-0.163802	0.333373	1.08848	0.84891	1.39567	0.511101
Thyroxine to taurocholate ratio	MR Egger	24	0.0952219	0.101637	-0.103986	0.29443	1.0999	0.901238	1.34236	0.358989
	Weighted median	24	0.163738	0.0768893	0.0130351	0.314441	1.17791	1.01312	1.36949	0.0332104
	Inverse variance weighted	24	0.134656	0.0545895	0.0276609	0.241652	1.14414	1.02805	1.27335	0.0136362
	Simple mode	24	0.249747	0.142043	-0.0286579	0.528151	1.2837	0.971749	1.69579	0.0920075
	Weighted mode	24	0.185864	0.125418	-0.0599549	0.431684	1.20426	0.941807	1.53985	0.151923
X-11850 levels	MR Egger	21	0.0937638	0.157628	-0.215187	0.402714	1.0983	0.806391	1.49588	0.558966
	Weighted median	21	0.195226	0.093773	0.0114308	0.379021	1.21559	1.0115	1.46085	0.0373518
	Inverse variance weighted	21	0.167924	0.0684189	0.0338225	0.302025	1.18285	1.0344	1.35259	0.0141142
	Simple mode	21	0.214636	0.171008	-0.120538	0.549811	1.23941	0.886443	1.73293	0.223901
	Weighted mode	21	0.200536	0.158258	-0.109648	0.510721	1.22206	0.896149	1.66649	0.219658
X-12221 levels	MR Egger	23	0.0347644	0.2011	-0.359391	0.42892	1.03538	0.698101	1.5356	0.864408
	Weighted median	23	-0.242671	0.098139	-0.435023	-0.0503182	0.78453	0.64725	0.950927	0.0134088
	Inverse variance weighted	23	-0.191507	0.0748825	-0.338277	-0.0447372	0.825714	0.712998	0.956249	0.0105448
	Simple mode	23	-0.338169	0.207456	-0.744783	0.0684454	0.713075	0.474837	1.07084	0.117321
	Weighted mode	23	-0.29707	0.178493	-0.646917	0.0527762	0.742992	0.523658	1.05419	0.110228
X-12830 levels	MR Egger	27	0.00832739	0.0686073	-0.126143	0.142798	1.00836	0.881489	1.1535	0.904362
	Weighted median	27	0.0329755	0.0633933	-0.0912753	0.157226	1.03353	0.912766	1.17026	0.602942
	Inverse variance weighted	27	0.089638	0.0408107	0.00964893	0.169627	1.09378	1.0097	1.18486	0.0280611
	Simple mode	27	0.0552038	0.108103	-0.156679	0.267087	1.05676	0.854978	1.30615	0.6139
	Weighted mode	27	0.0153629	0.0647962	-0.111638	0.142363	1.01548	0.894368	1.153	0.814441
X-17690 levels	MR Egger	27	-0.112102	0.119751	-0.346813	0.12261	0.893953	0.706937	1.13044	0.358165
	Weighted median	27	-0.0781347	0.0711404	-0.21757	0.0613005	0.92484	0.804471	1.06322	0.272066
	Inverse variance weighted	27	-0.126046	0.0506454	-0.225311	-0.026781	0.881574	0.798268	0.973574	0.0128177
	Simple mode	27	-0.084144	0.124196	-0.327568	0.15928	0.919299	0.720674	1.17267	0.504067
	Weighted mode	27	-0.0881797	0.09462	-0.273635	0.0972755	0.915596	0.76061	1.10216	0.359944
X-21286 levels	MR Egger	28	0.0302095	0.166753	-0.296626	0.357045	1.03067	0.743322	1.4291	0.857644
	Weighted median	28	0.0957127	0.081416	-0.0638625	0.255288	1.10044	0.938134	1.29083	0.239754
	Inverse variance weighted	28	0.136949	0.0684131	0.00285968	0.271039	1.14677	1.00286	1.31133	0.0453062
	Simple mode	28	0.00326238	0.15872	-0.307829	0.314354	1.00327	0.735041	1.36937	0.983752
	Weighted mode	28	-0.0031064	0.138413	-0.274395	0.268182	0.996898	0.760032	1.30759	0.98226
X-21441 levels	MR Egger	34	-0.0546344	0.0338688	-0.121017	0.0117485	0.946831	0.886019	1.01182	0.116539
	Weighted median	34	-0.0550199	0.0411866	-0.135746	0.0257058	0.946466	0.873065	1.02604	0.181592
	Inverse variance weighted	34	-0.0543186	0.0266875	-0.106626	-0.00201113	0.94713	0.898862	0.997991	0.0418148
	Simple mode	34	0.00831932	0.0890656	-0.166249	0.182888	1.00835	0.846835	1.20068	0.926145
	Weighted mode	34	-0.048964	0.0362637	-0.120041	0.0221128	0.952215	0.886884	1.02236	0.186133
X-23648 levels	MR Egger	18	0.0167924	0.211763	-0.398262	0.431847	1.01693	0.671486	1.5401	0.937779
	Weighted median	18	-0.237709	0.108212	-0.449804	-0.0256141	0.788432	0.637753	0.974711	0.0280416
	Inverse variance weighted	18	-0.155183	0.0769934	-0.30609	-0.00427558	0.856259	0.736321	0.995734	0.043849
	Simple mode	18	-0.245093	0.180422	-0.59872	0.108534	0.782632	0.549515	1.11464	0.192078
	Weighted mode	18	-0.259623	0.170099	-0.593018	0.073771	0.771342	0.552657	1.07656	0.145323
X-24585 levels	MR Egger	18	-0.0151729	0.0907148	-0.192974	0.162628	0.984942	0.824504	1.1766	0.869262
	Weighted median	18	0.0441631	0.0869985	-0.126354	0.21468	1.04515	0.881303	1.23947	0.611713
	Inverse variance weighted	18	0.132469	0.0605305	0.0138287	0.251108	1.14164	1.01392	1.28545	0.0286362
	Simple mode	18	0.252423	0.179827	-0.100038	0.604885	1.28714	0.904803	1.83104	0.178412
	Weighted mode	18	0.0427738	0.0856758	-0.125151	0.210698	1.0437	0.882364	1.23454	0.624001
X-25419 levels	MR Egger	28	0.250996	0.0985973	0.0577452	0.444247	1.2853	1.05945	1.55931	0.0171795
	Weighted median	28	0.127042	0.0739945	-0.0179874	0.272071	1.13546	0.982173	1.31268	0.0859957
	Inverse variance weighted	28	0.116118	0.0522226	0.0137617	0.218474	1.12313	1.01386	1.24418	0.0261808
	Simple mode	28	0.119044	0.131788	-0.139261	0.377348	1.12642	0.870001	1.45841	0.374357
	Weighted mode	28	0.153256	0.118298	-0.0786084	0.385121	1.16562	0.924402	1.46979	0.206113
TAA: thoracic aortic aneurysm; OR: odds ratio; ci: confidence interval; SNP: single nucleotide polymorphism; SE:standard error.

## Sheet: Table S8
Table S8. Detailed results of sensitivity analyses for causal effects of 55 plasma metabolites on TAA
	Heterogenity				MR-Egger_intercept				MR-PRESSO
exposure	Methods	Q	Q_pval		Egger_intercept	SE	p-value		Global test RSSobs	Global test p value
Kynurenine levels	MR Egger	30.0275	0.148614		0.00429548	0.0225753	0.850764		31.8438	0.211
	Inverse variance weighted	30.0748	0.182286
1,5-anhydroglucitol (15-ag) levels	MR Egger	32.7624	0.244604		0.00936692	0.0125889	0.46304		35.4881	0.278
	Inverse variance weighted	33.4102	0.261504
N-acetylglycine levels	MR Egger	18.4482	0.62049		-0.014351	0.0128247	0.275772		21.0002	0.652
	Inverse variance weighted	19.7004	0.601774
Galactonate levels	MR Egger	18.354	0.191132		0.0779274	0.0289766	0.0176212		32.5928	0.032
	Inverse variance weighted	27.8357	0.0226207
Phenylacetylglutamine levels	MR Egger	19.4511	0.364556		-0.0355474	0.0203999	0.0984745		25.8925	0.246
	Inverse variance weighted	22.7322	0.249341
Carotenoid levels (cryptoxanthin)	MR Egger	29.3754	0.445645		0.000476739	0.0162688	0.976823		31.4404	0.521
	Inverse variance weighted	29.3763	0.497899
13-HODE + 9-HODE levels	MR Egger	10.2518	0.89272		0.00243866	0.018235	0.895183		11.2004	0.933
	Inverse variance weighted	10.2697	0.922747
2-oxoarginine levels	MR Egger	27.3159	0.160641		0.0105275	0.0248866	0.676583		29.5586	0.215
	Inverse variance weighted	27.5486	0.191126
Imidazole propionate levels	MR Egger	28.9473	0.182062		-0.0033963	0.0189135	0.859063		31.5838	0.227
	Inverse variance weighted	28.9879	0.220586
2-stearoyl-GPE (18:0) levels	MR Egger	33.7951	0.333955		-0.00268173	0.0147567	0.856978		35.5864	0.422
	Inverse variance weighted	33.8311	0.379144
Margaroylcarnitine (C17) levels	MR Egger	22.7707	0.414775		0.0141687	0.0144844	0.338607		25.5909	0.46
	Inverse variance weighted	23.7611	0.417136
2-hydroxydecanoate levels	MR Egger	5.9557	0.993478		-0.00706316	0.0153221	0.650656		6.73625	0.997
	Inverse variance weighted	6.1682	0.995466
3-methyl catechol sulfate (1) levels	MR Egger	29.997	0.224402		0.0118255	0.0146121	0.425982		33.7858	0.224
	Inverse variance weighted	30.7829	0.236455
N-formylphenylalanine levels	MR Egger	26.6042	0.643969		0.00978733	0.0146665	0.509664		29.0305	0.657
	Inverse variance weighted	27.0495	0.669683
Eugenol sulfate levels	MR Egger	15.7313	0.784553		-0.017691	0.0146031	0.239177		18.601	0.788
	Inverse variance weighted	17.1989	0.752288
3-methoxycatechol sulfate (2) levels	MR Egger	13.6357	0.848475		-0.0091066	0.015386	0.560565		15.9813	0.854
	Inverse variance weighted	13.986	0.870198
Sphingomyelin (d18:1/22:2 d18:2/22:1 d16:1/24:2) levels	MR Egger	16.134	0.514359		0.0298574	0.015214	0.0662849		21.7222	0.372
	Inverse variance weighted	19.9854	0.333645
Sphingomyelin (d17:1/16:0 d18:1/15:0 d16:1/17:0) levels	MR Egger	22.8598	0.692524		-0.00610472	0.0133436	0.65097		24.9876	0.72
	Inverse variance weighted	23.0691	0.729576
Ethyl alpha-glucopyranoside levels	MR Egger	35.8801	0.145677		-0.00742354	0.0161922	0.650157		38.8331	0.172
	Inverse variance weighted	36.1494	0.169252
Eicosenoylcarnitine (C20:1) levels	MR Egger	39.1642	0.0783182		0.00863981	0.0199399	0.668122		42.1973	0.109
	Inverse variance weighted	39.4268	0.0937548
Hydroxyasparagine levels	MR Egger	17.2529	0.636493		0.0313883	0.0205057	0.141505		21.2483	0.572
	Inverse variance weighted	19.596	0.546963
Glucuronide of C12H22O4 (1) levels	MR Egger	10.6081	0.833005		-0.0105333	0.0163364	0.52821		12.3171	0.877
	Inverse variance weighted	11.0238	0.855322
Delta-CEHC levels	MR Egger	12.1122	0.793299		0.0266076	0.015429	0.102748		16.7572	0.691
	Inverse variance weighted	15.0861	0.656046
11beta-hydroxyetiocholanolone glucuronide levels	MR Egger	26.9719	0.136057		0.0128408	0.0232982	0.587637		30.3947	0.15
	Inverse variance weighted	27.3815	0.158578
3-ethylcatechol sulfate (2) levels	MR Egger	6.51557	0.925364		-0.0278833	0.0268076	0.31724		8.87394	0.917
	Inverse variance weighted	7.59744	0.909227
6-dihydroxybenzoic acid levels	MR Egger	18.7906	0.40482		-0.0265069	0.0208367	0.219518		22.929	0.374
	Inverse variance weighted	20.48	0.366229
Succinoyltaurine levels	MR Egger	25.0269	0.517453		-0.00130665	0.00795094	0.870735		25.4502	0.701
	Inverse variance weighted	25.0539	0.571441
Thyroxine levels	MR Egger	22.3015	0.324377		0.0528116	0.0273042	0.0673646		28.6643	0.227
	Inverse variance weighted	26.4731	0.188981
Taurocholic acid levels	MR Egger	26.1162	0.29541		0.0127474	0.0194908	0.519584		28.6594	0.361
	Inverse variance weighted	26.6019	0.323347
Taurochenodeoxycholate levels	MR Egger	6.07698	0.992653		-0.0326097	0.0227626	0.170105		8.8894	0.986
	Inverse variance weighted	8.12933	0.976649
Glycochenodeoxycholate levels	MR Egger	23.5055	0.604216		0.0143053	0.0144101	0.32999		25.8575	0.627
	Inverse variance weighted	24.4911	0.60296
n6-trimethyllysine levels	MR Egger	9.64017	0.884732		-0.010697	0.0168384	0.534231		11.5297	0.903
	Inverse variance weighted	10.0437	0.901766
Cortisol levels (plasma)	MR Egger	16.2909	0.57225		0.00607841	0.0182357	0.74274		18.3128	0.663
	Inverse variance weighted	16.402	0.630308
X-11850 levels	MR Egger	22.0018	0.284165		0.0104987	0.0200155	0.605977		24.6647	0.37
	Inverse variance weighted	22.3204	0.323379
X-12221 levels	MR Egger	28.4124	0.128838		-0.0303323	0.025061	0.239596		33.5972	0.117
	Inverse variance weighted	30.3944	0.109189
X-12830 levels	MR Egger	19.5509	0.769971		0.0188054	0.0127549	0.152864		23.6179	0.719
	Inverse variance weighted	21.7246	0.703664
X-17690 levels	MR Egger	25.2145	0.450404		-0.00187978	0.0146146	0.898685		26.8939	0.509
	Inverse variance weighted	25.2312	0.505919
X-21286 levels	MR Egger	40.2646	0.0367412		0.0126062	0.0179254	0.488145		43.8866	0.056
	Inverse variance weighted	41.0305	0.0409089
X-21441 levels	MR Egger	25.6538	0.778711		0.000116399	0.00768593	0.988011		26.9946	0.837
	Inverse variance weighted	25.6541	0.815367
X-23648 levels	MR Egger	14.0151	0.597592		-0.0195613	0.0224385	0.396225		16.6345	0.62
	Inverse variance weighted	14.775	0.611681
X-24585 levels	MR Egger	10.2988	0.850565		0.0304554	0.0139376	0.0440987		21.9506	0.46
	Inverse variance weighted	15.0736	0.590181
X-25419 levels	MR Egger	21.2943	0.72662		-0.021975	0.0136257	0.118869		25.924	0.623
	Inverse variance weighted	23.8953	0.636119
N-acetyltyrosine levels	MR Egger	17.8422	0.90827		-0.00314711	0.0116037	0.788288		20.3471	0.897
	Inverse variance weighted	17.9157	0.928252
Adenosine 5'-diphosphate (ADP) to gluconate ratio	MR Egger	18.6562	0.544262		-0.0189026	0.0183952	0.316413		21.5606	0.557
	Inverse variance weighted	19.7122	0.539554
Thyroxine to taurocholate ratio	MR Egger	16.2624	0.802652		0.00704491	0.015316	0.65005		18.0796	0.834
	Inverse variance weighted	16.474	0.83424
Creatine to carnitine ratio	MR Egger	10.5452	0.91265		-0.027575	0.0149841	0.082275		15.4999	0.802
	Inverse variance weighted	13.9319	0.787648
Alpha-ketoglutarate to kynurenine ratio	MR Egger	16.5128	0.868686		0.00849103	0.0124908	0.503146		18.1727	0.885
	Inverse variance weighted	16.9749	0.882703
Adenosine 5'-diphosphate (ADP) to valine ratio	MR Egger	22.4484	0.316682		-0.0289935	0.0161203	0.0871975		28.8907	0.246
	Inverse variance weighted	26.0793	0.203442
Phosphate to valine ratio	MR Egger	19.2612	0.860287		-0.0150991	0.0133624	0.268427		22.0254	0.848
	Inverse variance weighted	20.5381	0.844068
Citrate to 4-hydroxyphenylpyruvate ratio	MR Egger	19.3826	0.36863		-0.0116468	0.0191856	0.551393		22.049	0.416
	Inverse variance weighted	19.7794	0.407961
Theophylline to EDTA ratio	MR Egger	14.9637	0.380642		0.0168097	0.0283522	0.562712		18.1236	0.408
	Inverse variance weighted	15.3394	0.427258
Phosphate to linoleoyl-arachidonoyl-glycerol (18:2 to 20:4) [2] ratio	MR Egger	35.5688	0.0604013		0.00878821	0.0155049	0.576111		41.8237	0.07
	Inverse variance weighted	36.0449	0.0709216
Salicylate to citrate ratio	MR Egger	37.3162	0.0107211		0.0105673	0.0251795	0.679195		40.2032	0.019
	Inverse variance weighted	37.6448	0.01418
Serine to threonine ratio	MR Egger	40.1826	0.00706562		0.00640299	0.0179774	0.725267		42.6857	0.013
	Inverse variance weighted	40.4253	0.00963859
Glucose to N-stearoyl-sphingosine (d18:1 to 18:0) ratio	MR Egger	14.3486	0.572758		-0.0375919	0.0269262	0.181752		18.0815	0.535
	Inverse variance weighted	16.2978	0.502832
TAA: thoracic aortic aneurysm; SE:standard error.

## Sheet: Table S9
Table S9. Detailed results of MR analysis for the causal effects of inflammatory cytokines on mediators
exposure	mediator	methods	No. of SNP	Beta	SE	lo_ci	up_ci	OR	OR_lci95	OR_uci95	p-value
		MR Egger	31	-0.0798519	0.111045	-0.297499	0.137796	0.923253	0.742673	1.14774	0.477836
		Weighted median	31	-0.158055	0.0637312	-0.282968	-0.0331419	0.853803	0.753544	0.967401	0.0131373
C-C motif chemokine 20	Creatine to carnitine ratio	Inverse variance weighted	31	-0.127091	0.0440919	-0.213511	-0.0406709	0.880654	0.807743	0.960145	0.00394642
		Simple mode	31	-0.199698	0.135304	-0.464895	0.0654978	0.818978	0.628201	1.06769	0.150385
		Weighted mode	31	-0.224201	0.115968	-0.451499	0.00309716	0.799155	0.636673	1.0031	0.0626862
		MR Egger	32	0.181605	0.07944	0.0259023	0.337307	1.19914	1.02624	1.40117	0.0294839
		Weighted median	32	0.119979	0.0630884	-0.00367463	0.243632	1.12747	0.996332	1.27587	0.0572033
C-X-C motif chemokine 10	Phosphate to linoleoyl-arachidonoyl-glycerol (18:2 to 20:4) [2] ratio	Inverse variance weighted	32	0.110588	0.0456485	0.0211167	0.200059	1.11693	1.02134	1.22147	0.0154102
		Simple mode	32	0.0326741	0.119532	-0.201609	0.266957	1.03321	0.817414	1.30598	0.786398
		Weighted mode	32	0.10049	0.0731694	-0.0429218	0.243902	1.10571	0.957986	1.27622	0.179483
		MR Egger	8	0.0871623	0.0464072	-0.00379581	0.17812	1.09107	0.996211	1.19497	0.109427
		Weighted median	8	0.0840145	0.0326426	0.020035	0.147994	1.08764	1.02024	1.15951	0.0100598
Fibroblast growth factor 5	Thyroxine levels	Inverse variance weighted	8	0.0795174	0.0302095	0.0203067	0.138728	1.08276	1.02051	1.14881	0.00848351
		Simple mode	8	0.0956255	0.102486	-0.105246	0.296497	1.10035	0.900103	1.34514	0.381845
		Weighted mode	8	0.0841279	0.032891	0.0196615	0.148594	1.08777	1.01986	1.1602	0.0376735
		MR Egger	8	-0.0797359	0.0461461	-0.170182	0.0107104	0.92336	0.843511	1.01077	0.134745
		Weighted median	8	-0.0705717	0.0328722	-0.135001	-0.00614227	0.931861	0.873715	0.993877	0.031805
Fibroblast growth factor 5	X-24585 levels	Inverse variance weighted	8	-0.0703523	0.0300359	-0.129223	-0.0114818	0.932065	0.878778	0.988584	0.0191669
		Simple mode	8	0.0194021	0.0978183	-0.172322	0.211126	1.01959	0.841708	1.23507	0.84841
		Weighted mode	8	-0.0698079	0.0313252	-0.131205	-0.00841048	0.932573	0.877038	0.991625	0.0611069
OR: odds ratio; ci: confidence interval; SNP: single nucleotide polymorphism; SE:standard error.

## Sheet: Table S10
Table S10. Detailed results of sensitivity analyses for causal effects of inflammatory cytokines on mediators
		Heterogenity				MR-Egger_intercept				MR-PRESSO
exposure	outcome	Methods	Q	Q_pval		Egger_intercept	SE	p-value		Global test RSSobs	Global test p value
C-C motif chemokine 20	Creatine to carnitine ratio	MR Egger	32.1786	0.31209		-0.00449762	0.00967898	0.645631		34.6571	0.369
		Inverse variance weighted	32.4182	0.348339
C-X-C motif chemokine 10	Phosphate to linoleoyl-arachidonoyl-glycerol (18:2 to 20:4) [2] ratio	MR Egger	36.3499	0.196845		-0.00894801	0.00820402	0.284094		39.5659	0.197
		Inverse variance weighted	37.7913	0.186771
Fibroblast growth factor 5	Thyroxine levels	MR Egger	4.80394	0.569194		-0.00297595	0.0137134	0.835391		6.16258	0.796
		Inverse variance weighted	4.85104	0.678136
Fibroblast growth factor 5	X-24585 levels	MR Egger	3.97609	0.679912		0.00365372	0.0136407	0.797782		4.48084	0.88
		Inverse variance weighted	4.04783	0.774252

[truncated: 1 more sheets: Table S11]
